# Supplementary material for: Genetic Association between Farrowing Rates and Swine Leukocyte Antigen Alleles or Haplotypes in Microminipigs
Source: Cells. 2022 Oct 5;11(19):3138. doi: 10.3390/cells11193138 (PMC9563624; doi:10.3390/cells11193138)
Supplement: Supplementary file 1 [file cells-11-03138-s001.zip]

Archive with 1 entries (1 files):
- cells-1909957-supplementary.pdf
